# Supplementary material for: Local Antibiotics in the Treatment of Diabetic Foot Infections: A Narrative Review
Source: Antibiotics (Basel). 2023 Jan 9;12(1):124. doi: 10.3390/antibiotics12010124 (PMC9854429; doi:10.3390/antibiotics12010124)
Supplement: Supplementary file 1 [file antibiotics-12-00124-s001.zip]

Archive with 1 entries (1 files):
- antibiotics-2131881-supplementary.pdf
